# Supplementary material for: Mechanical and Thermal Stress Analysis of Cervical Resin Composite Restorations Containing Different Ratios of Zinc Oxide Nanoparticles: A 3D Finite Element Study
Source: Materials (Basel). 2022 Aug 10;15(16):5504. doi: 10.3390/ma15165504 (PMC9412397; doi:10.3390/ma15165504)
Supplement: Supplementary file 1 [file materials-15-05504-s001.zip]

Archive with 7 entries (7 files):
- Figure S1.TIF
- Figure S2.TIF
- Figure S3.TIF
- Figure S4.TIF
- Figure S5.TIF
- Table S1.pdf
- Table S2.pdf
